# Supplementary material for: Nerve pathology is prevented by linker proteins in mouse models for LAMA2-related muscular dystrophy
Source: PNAS Nexus. 2023 Mar 15;2(4):pgad083. doi: 10.1093/pnasnexus/pgad083 (PMC10082391; doi:10.1093/pnasnexus/pgad083)
Supplement: pgad083_Supplementary_Data [file pgad083_supplementary_data.zip]

Archive with 4 entries (4 files):
- PNASNEXUS-PNASNEXUS-2022-00795-T-s02.avi
- PNASNEXUS-PNASNEXUS-2022-00795-T-s03.avi
- PNASNEXUS-PNASNEXUS-2022-00795-T-s04.avi
- PNASNEXUS-PNASNEXUS-2022-00795-T-s01.docx
